# Supplementary material for: Genome-Wide Identification of WRKY Gene Family in Pitaya Reveals the Involvement of HmoWRKY42 in Betalain Biosynthesis
Source: Int J Mol Sci. 2022 Sep 12;23(18):10568. doi: 10.3390/ijms231810568 (PMC9502481; doi:10.3390/ijms231810568)
Supplement: Supplementary file 1 [file ijms-23-10568-s001.zip]

Archive with 8 entries (8 files):
- Figure S1. The expression heatmap of WRKY genes according to the RNA-Seq datasets.pdf
- Figure S2. Schematic representations of the chromosomal location of the HuWRKY genes.pdf
- Supplementary Table S1. Summary of primers used in pitaya.pdf
- Supplementary Table S2. Characteristics of the 70 HuWRKY genes in pitaya.pdf
- Supplementary Table S3. Gene duplication and synteny analysis of WRKY genes between pitaya and sugar beet.pdf
- Supplementary Table S4. Gene duplication and synteny analysis of WRKY genes between pitaya and Arabidopsis.pdf
- Supplementary Text S1. cDNA sequences of the 70 HuWRKY genes in pitaya.pdf
- Supplementary Text S2. Nucleotide sequences of  HmoCDOPA5GT1 promoter.pdf
